# Supplementary material for: Targeted Metabolomics to Assess Exposure to Environmental Chemicals of Concern in Japanese Quail at Two Life Stages
Source: Metabolites. 2021 Dec 8;11(12):850. doi: 10.3390/metabo11120850 (PMC8715744; doi:10.3390/metabo11120850)
Supplement: Supplementary file 1 [file metabolites-11-00850-s001.zip]

Archive with 7 entries (4 files):
- REVISED Supplementary files EL/
- REVISED Supplementary files EL/REVISED Supplemental tables_Legrand et al. for re-submission.xlsx
- REVISED Supplementary files EL/Supplemental figures.pdf
- __MACOSX/
- __MACOSX/REVISED Supplementary files EL/
- __MACOSX/REVISED Supplementary files EL/._REVISED Supplemental tables_Legrand et al. for re-submission.xlsx
- __MACOSX/REVISED Supplementary files EL/._Supplemental figures.docx
