# Supplementary material for: Targeted Metabolomics to Assess Exposure to Environmental Chemicals of Concern in Japanese Quail at Two Life Stages
Source: Metabolites. 2021 Dec 8;11(12):850. doi: 10.3390/metabo11120850 (PMC8715744; doi:10.3390/metabo11120850)
Supplement: Supplementary file 1 [file metabolites-11-00850-s001.zip › REVISED Supplementary files EL/REVISED Supplemental tables_Legrand et al. for re-submission.xlsx]

## Sheet: Table S1
Life stage	Chemical	Doses	Metabolite class	Metabolite	P-value	FDR	Fold change
							HD	MD	LD
ELS	CPF	LD	ABA	Aspartate	0.016508	0.040901			0.19209
		HD		Citrulline	0.010198	0.028692	-0.80184
		HD		Glutamate	0.001672	0.0092515	-0.86025
		HD		Histidine	0.0038115	0.01438	-0.5257
		HD		Isoleuncine	0.00090416	0.0068553	-0.86171
		HD		Methioninesulfoxide	0.0016609	0.0092515	-0.83584
		HD		Ornithine	0.010038	0.028692	-1.6167
		HD;MD;LD		Proline	5.0007e-06	0.00046153	-1.0715	-0.26336	-0.28942
		HD;MD		Sarcosine	0.0060743	0.018673	-0.69784	-0.47169
		HD		Serine	0.0027831	0.011667	-0.72203
		MD		Threonine	0.01791	0.043087		-0.24343
		HD;MD		Tyrosine	0.00092699	0.0068553	-0.54903	-0.2572
		HD		Valine	0.0060311	0.018673	-0.64186
		HD;MD	FHB	Arachidonic acid	0.0075387	0.022181	-1.8195	-1.2523
		HD		Eicosapentaenoic acid	0.018449	0.043751	-0.63258
		HD		Docosahexaenoic acid	0.020714	0.046467	-3.4496
		HD		FA C22:5n6c	0.011062	0.029606	-4.6357
		HD		Hexose	0.00044835	0.004378	-0.84579
		HD		Taurochenodeoxycholic acid	0.011236	0.029606	-1.1854
		MD	LIP	AC C14	0.010391	0.028748		3.2485
		MD		AC C16	0.0049885	0.016979		1.9025
		HD		AC C16-OH	0.0051142	0.016979	-0.46667
		HD		AC C16:1-OH	0.0051142	0.016979	-0.46667
		MD		AC C18	0.0011632	0.0078516		1.4345
		MD		AC C18:1	0.00039676	0.004317		2.007
		HD		AC C18:1-OH	0.0051142	0.016979	-0.46667
		MD		AC C18:2	3.4432e-05	0.0011432		2.9476
		HD		lysoPC a C18:1	0.0020385	0.010575	1.6296
		HD		lysoPC a C18:2	0.0059156	0.018673	1.6038
		HD		PC aa C32:0	0.0050354	0.016979	-0.18619
		HD		PC aa C32:1	0.0011825	0.0078516	1.3784
		HD		PC aa C32:2	0.00033609	0.0042916	1.7618
		HD		PC aa C34:1	0.00020715	0.0030144	1.5626
		HD		PC aa C34:2	0.00080855	0.006711	1.7058
		HD		PC aa C34:3	0.0027587	0.011667	1.823
		HD		PC aa C34:4	0.00038821	0.004317	1.3141
		HD		PC aa C36:0	0.00021791	0.0030144	-1.3725
		HD		PC aa C36:1	1.1644e-05	0.00048324	1.8524
		HD		PC aa C36:2	7.3542e-05	0.0020347	1.9029
		HD		PC aa C36:3	0.00050453	0.0046529	1.6185
		HD		PC aa C36:4	0.0065532	0.019779	0.66637
		HD		PC aa C36:5	0.0049895	0.016979	0.98749
		HD		PC aa C36:6	0.010746	0.029244	0.89641
		HD		PC aa C38:0	0.0015411	0.0092515	-1.3575
		HD		PC aa C38:4	0.0026618	0.011667	0.81582
		HD		PC aa C40:4	0.00011431	0.002372	1.2975
		HD		PC aa C42:5	8.341e-06	0.00046153	1.1788
		HD		PC aa C42:6	8.2184e-06	0.00046153	1.2265
		HD		PC ae C34:0	0.00080676	0.006711	-1.3462
		HD		PC ae C36:1	0.0026329	0.011667	1.1491
		HD		PC ae C36:2	0.0076164	0.022181	1.0793
		HD		PC ae C38:1	0.0028455	0.011667	0.79539
		HD		PC ae C38:2	0.0025014	0.011667	1.3264
		HD		PC ae C38:5	0.0033195	0.012815	-0.44245
		HD		PC ae C40:1	0.00094984	0.0068553	1.3901
		HD		PC ae C42:1	0.00021166	0.0030144	1.3581
		HD		PC ae C42:2	0.0015919	0.0092515	2.0374
		HD		PC ae C42:3	0.0021811	0.010971	1.4339
		HD		PC ae C42:4	0.0004161	0.004317	-2.0369
		HD		PC ae C42:5	0.0029511	0.011667	1.0099
		HD		PC ae C44:4	0.002952	0.011667	-1.6114
		HD		SM (OH) C14:1	0.0001874	0.0030144	-1.1827
		HD		SM (OH) C16:1	0.0027378	0.011667	-1.2286
		HD		SM (OH) C24:1	0.0052848	0.017201	-0.72072
		HD		SM C16:0	0.0016193	0.0092515	-0.86725
		HD		SM C18:1	8.7386e-05	0.0020723	-0.92026
		HD;MD;LD		SM C26:1	0.0018881	0.01011	-3.074	-2.2715	-2.7334
	EE2	HD;MD;LD	LIP	PC aa C40:2	2.2324e-07	3.7058e-05	-2.6043	-2.3364	-2.7362
		HD;MD;LD		PC aa C36:2	0.00036859	0.030593	0.65892	0.93082	0.68541
		HD;MD;LD		PC aa C36:1	0.0010266	0.046372	0.43182	0.77996	0.53622
		HD;MD;LD		PC ae C36:2	0.0012355	0.046372	0.4733	0.8394	0.48036
		MD;LD		PC aa C34:1	0.0014983	0.046372		1.0833	0.70729
		HD;MD;LD		PC aa C34:2	0.0016761	0.046372	0.8406	1.2951	1.0148
	FLX	HD;MD;LD	LIP	Carnitine	1.9556e-05	0.0032463	1.0502	0.50019	0.52598
Adult	TB	HD; MD; LD	ABA	Asymmetric dimethylarginine	6.99E-05	5.15E-03	1.6637	1.9521	1.8964
				Phenylalanine	6.87E-05	5.15E-03	1.121	1.3351	0.85123
			NRG	Reduced glutathione	2.65E-04	1.47E-02	-0.80142	-0.92701	-0.57751
				Oxidized glutathione	6.72E-05	5.15E-03	-0.93631	-0.97043	-0.99486
				Pentose-phosphate	6.10E-04	2.69E-02	-2.4332	-2.8312	-2.6226
	FLX	HD; MD; LD	LIP	PC ae C38:6	3.25E-06	5.63E-04	0.22101	-0.1055	0.18399
	SeMe	HD; MD; LD	LIP	PC ae C38:6	8.85E-12	1.53E-09	-0.28579	-0.3188	-0.075814

## Sheet: Table S2 ELS
	ABA																																		FHB						LIP
Samples	ADMA	Ala	alpha-AAA	Arg	Asn	Asp	Cit	Creatinine	GABA	Glu	Gly	His	Hyp	Ile	Leu	Lys	Met	Met-SO	Orn	Phe	Pro	Putrescine	Sarcosine	SDMA	Ser	Serotonin	Spermidine	Spermine	Taurine	Thr	total DMA	Trp	Tyr	Val	Hex	FA C20:4	FA C20:5	FA C22:5n6c	FA C22:6	TCDCA	AC C0	AC C12:1	AC C14	AC C14:1	AC C16	AC C16:1	AC C16:1-OH	AC C16-OH	AC C18
Exp1-S	<LOD	101000	15900	22700	79300	257000	3980	113	1930	512000	92600	67700	27700	46500	68100	27900	29400	4680	2030	39800	55000	2570	55900	<LOD	230000	31.7	3750	3700	839000	75800	1160	<LOD	106000	77100	540000	10700	836	20900	6230	814	7180	<LOD	<LOD	<LOD	968	<LOD	<LOD	<LOD	897
Exp1-S	<LOD	87800	18000	17100	76900	288000	3870	342	789	703000	78300	63000	22000	41200	51000	23500	19500	5330	2710	31000	52900	2860	59200	391	174000	77.3	3100	2440	744000	71100	664	1780	109000	66900	476000	6180	622	7960	2770	750	6760	<LOD	<LOD	<LOD	1830	<LOD	<LOD	<LOD	1650
Exp1-S	<LOD	62000	19700	16900	68400	213000	4710	186	930	631000	73100	56400	18200	40400	51600	20000	19100	3550	1480	31400	47700	2710	62600	40.2	194000	282	3620	3400	757000	67600	615	824	92300	60300	507000	6200	566	15500	3240	1040	6870	<LOD	<LOD	<LOD	1220	<LOD	<LOD	<LOD	1010
EE2-HD	<LOD	87400	32100	11400	81100	465000	2720	684	1370	828000	67100	67600	26200	38600	40900	16400	15500	4810	1240	23300	44800	6200	126000	154	168000	62.8	1660	<LOD	930000	58700	445	<LOD	79400	63800	472000	3350	541	4870	1220	482	8320	134	349	180	3150	276	<LOD	<LOD	1480
EE2-HD	<LOD	120000	49100	27800	98700	308000	3710	440	1160	890000	91700	67100	18800	52000	72700	39200	34200	5560	2870	35700	50700	4190	92000	439	193000	64.6	2090	1020	870000	77100	1460	2910	124000	84500	596000	9720	595	11400	3960	677	8080	<LOD	<LOD	<LOD	640	<LOD	<LOD	<LOD	544
EE2-HD	<LOD	69300	19800	13400	71400	333000	2910	646	1130	737000	68800	71100	28600	44800	47200	19900	16400	4410	1910	27300	53600	5010	102000	343	188000	81.5	3480	3720	915000	72400	644	2100	86600	71800	503000	3420	505	6400	1830	955	8390	<LOD	214	132	2280	<LOD	<LOD	<LOD	1210
EE2-LD	<LOD	65400	28700	9800	68400	395000	3240	575	934	743000	45000	67800	24300	39000	39200	15400	16100	4190	1720	26800	42800	4780	73800	72.7	167000	215	5530	7090	904000	60600	254	2580	67600	62300	397000	1230	468	1280	276	525	10000	183	1100	438	11300	1450	<LOD	<LOD	2800
EE2-LD	<LOD	58300	38400	11700	71500	332000	3760	1270	1760	719000	56200	57300	24500	40500	39000	17600	18700	5410	2200	24100	52500	5530	66100	324	188000	100	1820	<LOD	915000	53600	466	<LOD	74700	60900	399000	2130	479	5420	989	207	15100	127	451	177	3930	392	<LOD	<LOD	1500
EE2-LD	<LOD	92700	29600	20700	68900	214000	5630	667	1130	682000	69900	66500	22000	44100	66700	26400	30900	4120	1640	39100	53800	4200	68800	353	148000	48.2	2950	1670	881000	76500	1080	<LOD	104000	70900	488000	5140	582	12100	3200	581	12300	<LOD	<LOD	<LOD	730	<LOD	<LOD	<LOD	773
EE2-MD	<LOD	136000	30400	20400	73300	295000	3650	1110	1620	796000	70200	65600	19700	46300	63200	26000	25100	5150	2120	33800	59800	4080	69600	104	146000	17.8	5290	7790	818000	73300	681	<LOD	117000	73500	482000	9420	667	9910	2850	622	8750	<LOD	<LOD	<LOD	595	<LOD	<LOD	<LOD	351
EE2-MD	<LOD	50400	20800	8930	65800	332000	2910	818	1400	709000	56300	67800	21700	40600	44200	17500	11700	4410	2070	28600	43300	3750	67000	<LOD	179000	165	6340	9450	877000	58400	38.3	<LOD	75400	67500	438000	2340	699	4590	913	848	7840	<LOD	302	<LOD	3500	239	<LOD	<LOD	1860
EE2-MD	<LOD	47300	19000	11500	56300	232000	3420	415	727	641000	58100	55700	22800	35400	35500	16600	13600	5740	1700	29600	42300	4310	64700	<LOD	140000	104	9150	16300	924000	64200	95.1	830	69200	59700	431000	2850	626	2300	858	798	4720	<LOD	175	<LOD	1570	<LOD	<LOD	<LOD	1230
CPF-HD	<LOD	86500	13100	18900	71300	207000	2810	371	931	418000	109000	57700	24200	35100	60600	26700	22600	3880	766	47200	33300	2890	41500	<LOD	184000	30.9	4100	4370	776000	93000	814	<LOD	105000	65800	397000	3690	666	998	245	628	19000	<LOD	193	<LOD	1840	<LOD	<LOD	<LOD	1770
CPF-HD	461	90300	17600	24500	91600	241000	3730	1270	1590	494000	120000	66900	32600	28300	43200	26800	14400	3060	1070	37200	32000	2600	53400	392	162000	76.5	2170	434	791000	90800	1250	3570	90000	53000	434000	3500	496	1370	1220	406	12500	<LOD	<LOD	<LOD	669	<LOD	<LOD	<LOD	896
CPF-HD	<LOD	85600	18400	17400	80900	240000	3510	436	1020	498000	119000	53900	21100	33800	43000	23200	10200	3430	935	37600	36900	4220	57800	<LOD	153000	420	15300	29700	761000	102000	31.3	<LOD	93300	61100	336000	1650	630	<LOD	<LOD	561	11600	186	180	<LOD	2570	<LOD	<LOD	<LOD	2650
CPF-LD	<LOD	82000	16000	23200	76000	263000	6280	462	1360	642000	78700	66700	29600	45200	68800	27200	31100	5460	2260	41100	45600	3410	48400	756	262000	137	10600	18300	857000	76100	1580	1410	105000	71700	461000	4860	642	9910	3830	1010	14200	<LOD	<LOD	<LOD	624	<LOD	<LOD	<LOD	614
CPF-LD	<LOD	50200	25100	14300	69200	328000	4440	316	1420	644000	54200	67500	19300	39100	42400	19700	13000	4350	2540	23300	40900	3230	45200	27.9	202000	141	4740	6250	950000	58900	450	1100	81800	59600	426000	3180	517	10500	1240	791	7260	114	139	127	1570	<LOD	<LOD	<LOD	949
CPF-LD	<LOD	68400	26100	16500	74500	289000	3980	591	1430	684000	61500	66700	19900	41300	57000	22400	20400	5050	2180	29100	44600	2650	47600	233	186000	107	6200	9530	845000	64200	571	<LOD	93600	64400	408000	4700	582	6150	2760	795	8280	<LOD	<LOD	<LOD	931	<LOD	<LOD	<LOD	986
CPF-MD	<LOD	84800	22500	10100	68200	341000	3560	108	1280	633000	68100	65600	22100	39800	47700	15000	12600	3560	1110	23900	38900	2180	38500	<LOD	203000	51.6	2160	1140	789000	54600	66.6	<LOD	86200	62000	518000	3130	631	8360	1390	814	7400	<LOD	229	124	6730	175	<LOD	<LOD	3750
CPF-MD	<LOD	59600	24400	13300	81000	373000	3290	1110	698	675000	57900	62300	17700	33200	37000	17600	12600	5150	1290	23600	47300	2470	53900	<LOD	214000	189	2130	785	787000	71400	125	<LOD	87200	53400	511000	2330	647	4520	804	695	7350	<LOD	215	<LOD	3340	<LOD	<LOD	<LOD	3370
CPF-MD	<LOD	63700	25600	13400	67100	255000	4400	163	1370	634000	86700	67400	21400	42800	55400	22400	18100	4840	2460	28800	49500	3310	42700	<LOD	203000	167	7650	12100	1160000	64000	490	<LOD	94500	68900	549000	4600	657	9740	2500	1010	9130	127	211	188	5370	300	<LOD	<LOD	2810
Exp2-S	<LOD	102000	14700	29700	87000	244000	5560	535	1900	715000	97500	72500	29000	41300	63300	33000	32000	5890	2550	44200	52600	3570	139000	351	167000	97.6	3380	1940	717000	90500	1380	7390	119000	71600	814000	9280	690	20000	6390	1510	7170	<LOD	<LOD	<LOD	384	<LOD	<LOD	<LOD	514
Exp2-S	<LOD	120000	18500	26100	78800	284000	3670	283	1510	867000	89400	87300	26200	44900	67100	28500	29700	4860	2120	47600	61300	3390	78400	919	202000	71.2	7110	11100	765000	89400	1660	4890	121000	75300	860000	9590	688	17700	4420	1820	11500	<LOD	<LOD	<LOD	838	<LOD	<LOD	<LOD	753
Exp2-S	<LOD	81400	27600	9400	62100	271000	3350	115	1870	757000	68200	70600	31200	46100	54900	15300	12000	3800	1580	30100	47900	2460	64100	187	157000	117	1700	502	853000	57700	489	<LOD	88700	68000	555000	2430	619	5430	696	625	9330	<LOD	554	249	8540	484	<LOD	<LOD	3400
BaP-LD	<LOD	66000	12800	17400	49400	233000	3510	758	1870	584000	49400	64500	15300	35400	41900	17700	17400	4220	1890	27000	39600	3280	74200	321	132000	73.4	2630	862	860000	45100	487	5370	93900	54700	607000	5310	518	7470	1820	2040	6050	141	309	157	6080	263	<LOD	<LOD	2970
BaP-LD	<LOD	147000	14600	21800	55800	225000	2870	387	1800	536000	71400	64200	19800	34300	39500	23400	15000	4500	1510	29300	57400	3300	74900	375	121000	103	5200	5600	802000	66600	654	4450	77100	57600	498000	3530	506	4360	1840	853	4660	<LOD	<LOD	<LOD	2880	<LOD	<LOD	<LOD	2170
BaP-LD	<LOD	109000	24600	21700	59600	274000	2290	340	2140	658000	58000	72400	18700	38400	56700	28100	29800	6360	2080	35000	53000	3660	89900	349	145000	49.2	2880	1600	683000	56800	951	5540	97000	68600	486000	6290	598	10100	3010	446	8490	<LOD	116	<LOD	1210	<LOD	<LOD	<LOD	683
BaP-MD	<LOD	46900	16500	12800	70900	328000	4980	418	2100	665000	64600	67200	25100	34600	36900	14900	14300	5450	1480	24900	52100	2140	99000	<LOD	157000	94.3	1710	41.6	831000	55400	260	4940	86200	56300	716000	4910	650	9860	2990	3170	9220	191	495	178	8400	521	<LOD	<LOD	2770
BaP-MD	327	136000	21700	33900	76800	308000	3390	183	2560	659000	87500	79700	23500	48100	90900	37900	44400	5790	3180	60200	59600	3680	126000	525	208000	14.9	6960	10500	806000	82300	1740	8420	136000	89100	700000	11700	696	22400	6880	1080	10800	116	<LOD	<LOD	888	<LOD	<LOD	<LOD	598
BaP-MD	<LOD	114000	23800	25500	74300	336000	3980	1210	2580	654000	85300	64200	34900	38900	54500	28100	24500	6190	2580	40400	57200	4830	113000	838	153000	87.6	7930	13700	746000	80700	1510	7150	111000	67300	543000	8570	601	10700	6240	3010	9130	128	164	<LOD	1690	<LOD	<LOD	<LOD	1370
Pb-HD	<LOD	103000	21300	17700	91900	321000	2600	1460	1740	739000	86000	65400	30400	44800	61100	20200	25400	5380	1320	40600	49500	2010	84100	747	250000	90	3570	3990	749000	86600	1520	<LOD	120000	76000	640000	7590	851	12800	3120	756	16800	<LOD	261	<LOD	2060	<LOD	<LOD	<LOD	1530
Pb-HD	<LOD	98700	15400	27800	69700	273000	3520	359	1950	557000	83300	73600	24700	42800	67200	33900	27200	4520	2660	39100	55400	5770	64200	370	149000	41.6	16500	30800	792000	71700	1150	682	112000	70900	602000	6610	740	17000	4470	1950	13000	<LOD	226	169	2000	<LOD	<LOD	<LOD	1050
Pb-HD	<LOD	84900	14100	23100	62700	334000	4440	609	2430	658000	72400	69400	26300	41500	60400	25300	26700	5270	2140	38700	42600	4310	78100	653	230000	153	10800	16600	836000	67400	989	6930	110000	70600	501000	4210	541	8460	1770	980	11400	119	151	111	2220	161	<LOD	<LOD	1520
Pb-LD	<LOD	59400	20600	8390	77200	376000	2390	704	1530	638000	62800	64200	25700	34200	36200	12700	11500	5050	1180	22200	43600	2150	60100	<LOD	159000	136	3970	4340	947000	55100	65	<LOD	71000	52200	468000	3170	647	4900	955	842	7560	<LOD	249	<LOD	3080	176	<LOD	<LOD	2140
Pb-LD	<LOD	125000	21800	26600	92700	358000	3200	183	1560	627000	94900	73800	26500	47900	72800	34000	35100	5630	3000	38800	52400	3110	80400	272	189000	20.4	9590	17200	907000	83800	1480	446	110000	79200	562000	4860	670	11400	3080	989	9030	<LOD	<LOD	<LOD	911	<LOD	<LOD	<LOD	629
Pb-LD	<LOD	112000	16600	24000	89500	280000	2540	696	1590	569000	91000	77900	36700	45700	74900	30100	36700	6110	1770	47200	44400	2720	83700	886	209000	33.7	5760	8950	821000	88400	1860	<LOD	116000	81800	614000	7890	734	22300	7300	1620	13200	120	181	<LOD	1190	<LOD	<LOD	<LOD	903
Pb-MD	<LOD	79400	26000	12500	56100	243000	2770	155	2170	685000	60500	61900	23900	44300	46700	18800	15000	3550	2040	27700	54200	2870	57500	184	141000	140	3700	4550	624000	56900	107	<LOD	77200	62100	466000	2570	601	3540	597	1640	6890	<LOD	243	<LOD	2840	201	<LOD	<LOD	2220
Pb-MD	<LOD	130000	24200	22700	76900	324000	3540	651	1430	757000	78600	71300	27200	48300	66800	28900	30100	5300	1950	35000	55600	3020	89600	297	217000	104	3790	4480	719000	67300	751	<LOD	120000	74000	509000	5540	699	8110	2460	842	9370	<LOD	350	<LOD	3030	<LOD	<LOD	<LOD	2500
Pb-MD	<LOD	112000	19600	21300	70100	327000	3960	275	1580	726000	64800	78900	21300	38500	53900	22800	24300	4850	1440	35800	50000	4220	123000	<LOD	173000	53.1	5290	5250	899000	69600	690	3440	97800	63300	581000	7170	694	12700	3500	1080	13000	<LOD	132	<LOD	1270	<LOD	<LOD	<LOD	869
Exp3-S	<LOD	117000	18400	20800	82900	294000	3340	671	1180	634000	92700	74300	19500	40000	61800	24900	29700	4110	1290	38300	52500	2580	72600	183	201000	88.5	3520	3200	1090000	79600	995	1630	118000	68900	673000	9700	699	17100	5640	2330	9970	<LOD	136	<LOD	1500	<LOD	<LOD	<LOD	1040
Exp3-S	<LOD	123000	21800	28400	90900	369000	2790	279	1400	798000	95900	75900	23300	44300	73200	33600	27800	6120	2010	47100	49200	3850	98700	470	236000	77.5	15200	28000	998000	92800	1230	4300	106000	73200	614000	8440	715	12900	3700	718	8600	<LOD	<LOD	<LOD	670	<LOD	<LOD	<LOD	473
Exp3-S	<LOD	72600	18300	22500	70900	268000	4620	793	1830	696000	65700	66000	24600	36300	50300	22800	21700	5460	2030	35200	47800	2930	144000	625	217000	111	3510	3520	1120000	62100	1150	4540	113000	59300	659000	5900	618	12100	3040	1260	7740	137	213	114	4940	<LOD	<LOD	<LOD	2450
SeMe-HD	<LOD	56200	23700	16300	68900	318000	4220	373	2730	696000	65600	71400	28200	34700	41300	16600	15500	4910	1920	28900	46500	3040	81800	290	191000	124	1940	513	813000	62300	696	3630	86400	54700	561000	4750	604	9280	2950	933	6460	<LOD	133	<LOD	3550	<LOD	<LOD	<LOD	2400
SeMe-HD	<LOD	91900	24900	24600	68700	251000	4770	277	1830	641000	85000	72900	25800	45500	64800	30000	25900	4290	2440	46900	53200	3440	76000	349	180000	65.1	2940	1920	721000	73800	849	6410	107000	72700	586000	6800	579	15900	4190	1150	11500	<LOD	161	<LOD	2210	<LOD	<LOD	<LOD	1610
SeMe-HD	<LOD	63000	15900	14100	69900	274000	3450	1090	1430	645000	62300	66000	25000	35300	40800	17500	16000	4910	1640	31300	49100	2520	76600	844	179000	103	2300	1350	792000	60600	837	2230	97500	56800	600000	5840	618	7810	1670	1520	9210	121	196	<LOD	3240	<LOD	<LOD	<LOD	2230
SeMe-LD	<LOD	95700	16800	23700	78100	326000	4430	670	1750	747000	76700	73500	24000	42900	60200	24900	29400	6210	1710	36800	49500	3600	83300	656	241000	79.7	6490	8830	899000	69700	1240	4350	128000	71400	737000	8230	792	22100	4950	1220	9860	143	<LOD	<LOD	1610	<LOD	<LOD	<LOD	1160
SeMe-LD	<LOD	62800	17300	12900	52700	278000	4130	315	1730	614000	59300	60600	22700	37500	42100	14000	11700	4160	1910	27100	44900	2630	44300	20.7	154000	113	2970	2760	742000	52200	366	397	78600	53500	597000	2680	619	1050	1250	1030	7400	<LOD	200	<LOD	3740	<LOD	<LOD	<LOD	2850
SeMe-LD	<LOD	87800	23000	16400	62600	334000	3110	712	1190	742000	57900	71900	25500	43400	56800	21600	22900	5350	1960	31500	47700	2430	70600	301	195000	104	2660	2630	644000	57300	599	4320	101000	65600	547000	3940	545	9960	1300	1280	6240	<LOD	125	112	2070	<LOD	<LOD	<LOD	1160
SeMe-MD	<LOD	89900	18200	26500	94500	297000	4620	1350	1810	595000	88300	74600	44200	44600	62800	29300	27300	6890	1580	46300	46600	2310	78700	2280	256000	29.9	1770	529	728000	101000	2810	<LOD	111000	72100	616000	6760	669	12200	3270	814	13100	<LOD	<LOD	<LOD	734	<LOD	<LOD	<LOD	668
SeMe-MD	<LOD	77400	13700	18500	69800	259000	3720	425	1760	604000	65700	69700	23400	38100	57400	20000	21800	4890	1460	40300	48800	2910	58400	192	182000	53.9	4260	4010	848000	63300	744	3130	91600	64300	582000	6970	613	13300	3990	432	13400	<LOD	<LOD	<LOD	1350	<LOD	<LOD	<LOD	919
SeMe-MD	75.6	84600	16900	24500	71700	250000	3700	147	1500	651000	83100	59400	23400	38900	62300	27000	28400	4470	2010	41900	59900	2870	92600	418	191000	95.8	3070	2250	851000	75600	1130	3990	110000	63800	639000	8850	687	14800	4770	1540	11900	<LOD	<LOD	<LOD	1110	<LOD	<LOD	<LOD	842
FLX-HD	<LOD	64100	22400	16500	68300	310000	3900	374	2810	744000	81700	70800	27400	45200	47700	20700	20200	5780	1800	34800	45900	3600	112000	546	259000	120	2160	437	863000	67800	870	2340	88700	64500	631000	4940	665	9250	2570	1420	17100	138	262	135	5360	221	<LOD	<LOD	4440
FLX-HD	<LOD	73000	22800	23100	72600	245000	4330	481	2210	623000	78000	63700	24100	42800	62600	26400	25300	4950	2110	41200	47200	3800	87400	499	183000	206	5650	6320	708000	76600	1280	5550	105000	70300	713000	6600	553	18600	4240	1400	15400	<LOD	110	<LOD	1200	<LOD	<LOD	<LOD	1070
FLX-HD	<LOD	94900	14100	22600	71800	280000	3170	410	895	595000	81200	61200	24200	43300	63100	24200	26700	3990	834	43200	38800	3120	64500	136	190000	140	6660	7510	982000	72900	992	3900	101000	71100	654000	7940	687	15100	4310	469	15000	<LOD	<LOD	<LOD	1490	<LOD	<LOD	<LOD	894
FLX-LD	<LOD	65000	19000	11300	67800	341000	5450	242	1820	716000	74300	69600	26600	40400	50300	15400	9600	5870	1600	28800	50500	2440	110000	308	189000	175	1960	753	844000	64500	635	<LOD	81300	64800	783000	2660	604	4480	290	712	14800	<LOD	181	<LOD	2490	210	<LOD	<LOD	3110
FLX-LD	<LOD	52100	19400	12600	58900	294000	4120	78.2	2540	686000	62400	71000	23600	39000	38900	14100	3530	5680	1570	24800	46200	2850	140000	<LOD	174000	132	1930	616	947000	45100	199	<LOD	68600	57100	961000	2110	598	8290	1220	1290	11200	<LOD	453	220	8020	461	<LOD	<LOD	3980
FLX-LD	<LOD	41400	21600	11900	57000	325000	5290	230	2060	619000	52600	63500	26700	34700	37800	15000	6150	4230	1500	28500	48200	3990	51600	12.2	166000	195	4980	6260	808000	52600	243	1470	68200	53800	628000	3020	542	4560	1170	582	10700	147	448	191	8070	466	<LOD	<LOD	2740
FLX-MD	<LOD	95100	20000	25100	72800	287000	4260	482	2170	677000	85400	76100	22700	46000	73500	31200	25100	4180	2050	46700	50400	4280	115000	246	199000	68.9	7110	9460	976000	79600	1080	5320	113000	76900	720000	7790	650	17000	4780	1890	12300	141	<LOD	<LOD	1200	<LOD	<LOD	<LOD	828
FLX-MD	<LOD	94400	22600	20600	80400	331000	3580	106	1700	588000	89100	70000	21600	38300	61400	25000	23300	3650	1730	43700	58100	2660	104000	165	176000	100	4190	5090	749000	83500	949	763	105000	68500	752000	12700	828	19300	8970	1530	11900	<LOD	<LOD	<LOD	904	<LOD	<LOD	<LOD	646
FLX-MD	<LOD	69200	21600	17600	64500	280000	3840	899	1570	673000	65800	70200	21200	38300	56200	20700	24500	4200	1470	34700	48600	2650	85300	373	190000	193	2060	650	910000	65200	887	1740	103000	64900	760000	7800	677	20900	5700	1260	11700	134	130	<LOD	2180	<LOD	<LOD	<LOD	1550
Exp4-S	<LOD	60400	19400	20200	70100	266000	4230	387	1870	654000	59500	54200	22900	37600	45800	22000	19300	5210	1980	30600	46000	2540	65300	557	176000	234	3290	3710	698000	58100	1060	4690	84100	61100	533000	3430	567	10200	1460	766	6330	120	250	155	5910	267	<LOD	<LOD	2320
Exp4-S	<LOD	85400	25400	18300	64600	256000	5200	622	2330	722000	68500	69600	26600	39800	48000	20400	17400	5770	1800	29800	48800	3070	101000	165	160000	126	2180	953	944000	60600	766	2880	90800	59100	673000	3980	608	9260	2220	1340	8850	<LOD	377	139	5570	391	<LOD	<LOD	3060
Exp4-S	<LOD	50600	20800	13300	64000	262000	4930	748	1040	794000	66600	64200	26700	34600	36800	15900	10900	4220	1540	29200	51300	2350	70400	165	175000	131	1830	354	706000	60300	281	2230	78800	46600	541000	<LOD	604	4210	501	2780	7660	191	469	215	6470	590	<LOD	<LOD	2620
TB-HD	<LOD	75700	17400	16700	81900	270000	3670	415	1250	674000	72600	63700	23800	39600	47100	21100	17400	5330	1600	34900	47900	4490	72800	533	202000	107	12400	26600	726000	65900	490	<LOD	101000	66500	613000	7490	706	13200	4050	1010	5980	<LOD	213	151	2430	<LOD	<LOD	<LOD	2400
TB-HD	<LOD	81600	22500	20200	81100	269000	4110	440	1990	733000	79700	69900	29500	41400	49600	21800	23800	4780	2060	34800	56000	4210	114000	360	166000	235	1510	<LOD	738000	73900	694	<LOD	110000	71800	562000	7520	672	14100	3420	1800	9140	136	<LOD	<LOD	1830	<LOD	<LOD	<LOD	1510
TB-HD	<LOD	70500	17900	15100	67900	311000	4110	700	1870	715000	67100	71100	24000	40000	42300	17100	13100	4350	1900	30200	49900	2610	77000	34.5	205000	159	1810	432	750000	56200	308	3250	100000	63900	540000	3450	612	11900	1830	1530	4800	126	226	169	3690	178	<LOD	<LOD	2030
TB-LD	<LOD	92900	18000	26300	81600	304000	3740	734	1950	685000	85400	69800	30100	39800	58900	27800	28000	5370	2260	40600	53100	4340	80300	421	244000	144	9940	15400	740000	81400	1500	7290	105000	71100	597000	6020	562	12100	4220	857	16500	<LOD	127	<LOD	1540	<LOD	<LOD	<LOD	1030
TB-LD	<LOD	70600	21100	9980	54700	272000	3790	448	1930	670000	52400	62700	25100	33600	38700	14300	9100	4120	1920	30400	50000	2940	57300	207	162000	332	3090	3330	745000	51300	437	4390	79700	54900	483000	3230	516	7250	1780	1380	5700	147	348	174	6360	380	<LOD	<LOD	3010
TB-LD	<LOD	55000	20500	15600	61600	227000	2700	370	843	679000	53400	47300	21500	34200	35000	17300	12000	4800	1550	28500	43700	2670	131000	<LOD	177000	128	3190	2710	602000	53800	354	340	89700	48700	466000	2220	591	215	62.3	882	6270	<LOD	229	141	3310	267	<LOD	<LOD	1640
TB-MD	<LOD	87600	16800	21500	74800	228000	4330	361	1820	783000	75300	57400	32600	37300	42900	20200	17000	5800	2430	29200	60600	3240	135000	410	168000	75.8	2030	473	721000	60100	698	<LOD	110000	57400	498000	5440	684	5510	1840	783	7780	160	374	160	5430	241	<LOD	<LOD	3210
TB-MD	<LOD	79700	28400	16400	81200	368000	3100	515	1120	782000	69600	68800	27900	32700	39600	18400	18500	6460	1540	31000	57100	3400	179000	316	195000	192	4420	5430	731000	71100	705	430	110000	52500	516000	4630	673	3620	2170	1340	7350	<LOD	233	153	4760	<LOD	<LOD	<LOD	2880
TB-MD	<LOD	78400	33000	21300	73800	305000	3690	323	2840	722000	76000	63900	25400	45700	52200	26200	18700	4540	3140	32500	54300	3770	69200	269	192000	179	1860	106	730000	77200	623	5960	106000	74100	508000	4380	578	6960	1990	754	6290	<LOD	162	111	2520	<LOD	<LOD	<LOD	1910
HBCD-HD	188	116000	17000	34300	88300	256000	3380	603	1880	725000	90200	69600	26300	42500	67600	31700	32700	4670	2210	49400	55300	2360	132000	1230	208000	41.4	6900	12800	577000	84500	1830	7200	120000	76800	629000	10700	644	18600	4850	2050	10500	<LOD	<LOD	<LOD	1140	<LOD	<LOD	<LOD	812
HBCD-HD	<LOD	75300	19500	15200	65000	322000	3580	815	1920	663000	54300	66700	30500	40400	48800	17700	17900	4940	2090	30800	46000	2870	104000	517	180000	127	3580	3630	878000	52600	630	1830	88100	63000	526000	6010	622	16200	3160	1420	10700	<LOD	183	<LOD	2770	<LOD	<LOD	<LOD	1650
HBCD-HD	<LOD	59800	15000	15900	58700	284000	2860	616	2290	724000	54300	63200	22600	32400	31900	18200	10400	4820	2170	28700	46400	2980	70000	228	177000	185	1860	416	787000	57600	176	2530	73000	49300	486000	1540	539	<LOD	742	1320	8330	149	881	384	9880	869	178	199	3550
HBCD-LD	<LOD	66700	19400	12600	72500	251000	5260	338	1700	708000	67200	55600	22800	35600	37000	18700	7800	4200	2160	31000	55600	3190	56400	44.9	149000	193	1750	237	704000	71800	470	493	79500	54900	504000	2260	568	5120	1240	515	9660	153	827	353	12900	780	210	197	4550
HBCD-LD	<LOD	78800	18300	17500	66400	290000	4530	715	1560	814000	67100	66200	21400	34300	41800	21000	16200	5840	2870	32900	49600	2370	88100	443	163000	112	1710	143	774000	64500	680	2330	81200	55200	622000	4510	584	16600	1930	1090	7420	127	310	188	6000	305	<LOD	<LOD	3810
HBCD-LD	<LOD	162000	23200	40600	93800	301000	3890	663	2840	923000	93100	67700	25900	42700	63300	40300	31700	5300	3690	43700	56600	3180	111000	372	198000	71.1	3360	3240	720000	86500	1150	6860	112000	74600	610000	9350	636	21200	5040	578	6220	<LOD	<LOD	<LOD	854	<LOD	<LOD	<LOD	796
HBCD-MD	<LOD	105000	22000	17000	56900	232000	3560	214	1810	585000	66600	65200	22300	38300	53700	21700	18400	4680	1520	31300	43200	2720	78200	135	177000	71.2	2170	635	792000	63200	552	<LOD	91700	63000	513000	4840	626	7390	1840	620	9280	<LOD	<LOD	<LOD	1750	<LOD	<LOD	<LOD	1210
HBCD-MD	<LOD	64300	27000	25000	53900	200000	7570	734	2210	767000	78300	70300	44600	47700	46300	22600	15000	6950	2870	28100	45000	3590	77500	1860	189000	215	2920	2390	644000	78200	2180	458	84800	65500	488000	3550	582	5790	991	686	6680	181	367	205	5240	402	<LOD	<LOD	2070
HBCD-MD	<LOD	76000	20000	18800	65900	289000	3690	654	1450	753000	69600	68100	22300	34500	43700	22100	18400	5030	1720	32700	46600	3580	89800	610	182000	213	2830	1990	926000	59500	567	<LOD	84800	53100	550000	4670	654	7600	1710	1470	6580	<LOD	169	<LOD	3420	<LOD	<LOD	<LOD	2130
IRM	6710	854000	263000	8060	394000	312000	1090	11400	1010	956000	941000	244000	9260	228000	459000	256000	158000	2430	119000	244000	282000	285	857000	<LOD	332000	67.8	414	<LOD	551000	281000	6800	47000	262000	375000	19700000	130000	12700	1860	6310	17400	4670	1070	<LOD	<LOD	<LOD	<LOD	<LOD	<LOD	<LOD
IRM	6200	809000	253000	7170	396000	299000	1370	11400	985	940000	929000	235000	8450	214000	440000	246000	153000	2660	115000	235000	272000	240	820000	<LOD	332000	68.1	412	<LOD	520000	281000	6690	47600	254000	356000	19400000	142000	12300	2120	6900	17000	4440	823	<LOD	<LOD	<LOD	<LOD	<LOD	<LOD	<LOD
IRM	6670	813000	267000	8350	406000	315000	1350	11000	1120	950000	970000	237000	8590	212000	433000	238000	157000	3670	114000	228000	278000	208	833000	12.5	329000	69.1	397	<LOD	544000	269000	7520	39900	265000	353000	19900000	144000	13900	<LOD	7090	15000	4900	1000	<LOD	<LOD	<LOD	<LOD	<LOD	<LOD	<LOD
[truncated: 117 more columns]

## Sheet: Table S3 adults
	ABA																																						FHB
Samples	Ac-Orn	ADMA	Ala	alpha-AAA	Arg	Asn	Asp	Carnosine	Cit	Creatinine	DOPA	Dopamine	GABA	Gln	Glu	Gly	Hyp	Ile	Kynurenine	Leu	Lys	Met	Met-SO	Nitro-Tyr	Orn	PEA	Phe	Pro	Sarcosine	SDMA	Ser	Serotonin	Taurine	Thr	total DMA	Trp	Tyr	Val	Hex	FA C10:0	FA C16:0	FA C16:1	FA C18:1	FA C18:2	FA C18:3	FA C20:2	FA C20:3n6	FA C20:4	FA C20:5
EE2-HD	486.2	805	150000	7800	53600	125000	626000	623	7750	<LOD	<LOD	<LOD	965	309000	517000	181000	5900	40600	2310	97600	43600	44700	1340	122	4830	<LOD	32500	92800	72700	<LOD	304000	218	1060000	88200	50.2	10700	110000	69000	7190000	Excluded	372000	98400	NQ	NQ	16300	<LOD	<LOD	130000	8880
EE2-HD	214.2	210	76700	3060	33900	57900	378000	543	2330	<LOD	456	<LOD	414	476000	493000	142000	4010	31700	1480	57700	26700	20200	<LOD	55.2	2210	<LOD	30600	57900	46700	<LOD	235000	1100	1180000	80800	<LOD	11400	64100	52100	5590000	Excluded	362000	26700	220000	NQ	<LOD	<LOD	<LOD	79600	4060
EE2-HD	307.2	353	134000	3030	40800	33000	217000	633	5960	<LOD	124	<LOD	748	17500	253000	159000	5360	39500	1490	86900	35900	32000	1010	152	3300	<LOD	25900	55300	56800	<LOD	313000	583	965000	64400	<LOD	12200	75900	70500	9120000	Excluded	208000	75500	210000	NQ	<LOD	<LOD	<LOD	45500	3820
EE2-HD	304.2	460	173000	4820	37800	22900	243000	1460	6320	<LOD	<LOD	<LOD	1010	49200	452000	221000	5250	43700	2200	86800	32600	37000	<LOD	115	2740	<LOD	24200	55400	140000	<LOD	235000	608	1270000	77300	<LOD	10900	90000	73200	3830000	Excluded	214000	60300	243000	NQ	9280	<LOD	<LOD	114000	8000
EE2-HD	843.2	1610	280000	10800	59500	44000	156000	598	6600	<LOD	301	<LOD	3340	262000	563000	271000	3130	70400	6400	135000	59200	54800	<LOD	269	5810	<LOD	30700	86400	170000	<LOD	223000	247	1350000	117000	719	10500	143000	117000	3680000	Excluded	390000	72900	552000	NQ	8430	<LOD	<LOD	174000	9260
EE2-LD	735.2	2720	284000	15700	120000	100000	439000	1330	13300	3370	<LOD	929	2570	137000	522000	254000	14800	71800	4890	167000	67000	75800	4830	1140	6820	67.9	31500	129000	107000	<LOD	526000	257	1300000	152000	3080	17100	183000	130000	10400000	Excluded	280000	62600	196000	NQ	8300	<LOD	<LOD	69700	6020
EE2-LD	859.2	555	173000	17800	97400	50600	231000	800	8890	<LOD	207	<LOD	973	213000	663000	168000	6970	54800	3770	102000	46600	28800	<LOD	32.7	7190	<LOD	24900	74400	88800	<LOD	206000	682	1170000	83900	<LOD	12100	111000	93000	5330000	Excluded	591000	40100	278000	NQ	<LOD	<LOD	<LOD	77000	5590
EE2-LD	330.2	899	177000	6110	66400	33400	98500	630	3170	<LOD	284	<LOD	817	320000	627000	218000	4320	60200	3440	111000	43300	37000	<LOD	104	4600	<LOD	26900	76700	79800	<LOD	170000	427	1120000	89100	42.8	11600	104000	98500	2990000	Excluded	180000	31500	269000	308000	8120	588	2810	86000	8330
EE2-LD	370.2	900	214000	7850	60400	43100	222000	430	5270	<LOD	<LOD	<LOD	1160	104000	534000	240000	4420	70000	6780	124000	56300	54400	<LOD	71.8	3980	<LOD	23100	97000	110000	<LOD	165000	342	1370000	120000	441	10700	146000	108000	3090000	Excluded	380000	127000	NQ	NQ	24200	<LOD	<LOD	153000	11200
EE2-LD	304.2	563	176000	6580	66600	29600	207000	987	6740	<LOD	<LOD	<LOD	1050	72100	486000	221000	4400	52900	4250	102000	36800	33900	237	85.2	3700	<LOD	28000	86400	144000	<LOD	193000	600	1050000	79400	<LOD	11100	91300	90300	4630000	Excluded	228000	32400	234000	NQ	7000	<LOD	472	95800	6180
EE2-MD	268.2	430	135000	5500	51900	49200	348000	877	8010	<LOD	<LOD	<LOD	591	118000	451000	187000	5780	32300	1930	75200	27800	31100	54.3	170	2620	<LOD	23100	54100	76100	<LOD	400000	394	1260000	70400	<LOD	9430	80800	63400	4260000	Excluded	153000	19500	155000	265000	7450	<LOD	<LOD	85600	4870
EE2-MD	152.2	491	108000	5890	53200	36000	276000	801	5180	<LOD	274	<LOD	544	141000	653000	176000	4530	42400	1870	65600	27000	19000	1200	92.4	3560	<LOD	21500	93100	157000	<LOD	233000	702	1270000	64500	<LOD	12500	65900	65200	3310000	Excluded	405000	39000	407000	NQ	6720	<LOD	1940	96100	6920
EE2-MD	322.2	<LOD	94700	7640	32900	23900	179000	508	7060	<LOD	<LOD	<LOD	749	98500	515000	195000	5010	29800	1490	56800	23900	17200	8.46	49.2	2420	<LOD	20600	63700	233000	<LOD	168000	783	1270000	57500	<LOD	11000	53400	52800	3400000	Excluded	318000	40600	208000	NQ	6990	<LOD	<LOD	125000	8930
EE2-MD	371.2	480	160000	3830	53300	34200	199000	792	7240	<LOD	<LOD	162	1050	113000	375000	195000	5440	43400	2540	91800	43500	32200	660	175	3380	<LOD	25200	75800	74900	<LOD	329000	910	1340000	73200	<LOD	11600	84300	71200	6350000	Excluded	225000	79300	327000	NQ	6060	<LOD	<LOD	71800	5420
EE2-MD	456.2	1270	245000	8920	63800	32500	156000	1010	5280	1190	<LOD	610	1750	62500	546000	259000	5630	53100	4530	104000	41000	42800	1120	382	5340	25.9	26400	68100	142000	<LOD	195000	354	1150000	99900	1220	10700	114000	91700	3450000	Excluded	204000	54100	294000	NQ	10300	327	11300	126000	12200
EE2-Solvent	490.2	1720	365000	7970	81200	71900	314000	777	11600	198	<LOD	114	2630	160000	516000	297000	14200	85100	6400	176000	64100	79500	2660	6.09	5960	<LOD	35200	93400	60700	<LOD	390000	92.4	1100000	148000	1170	16700	179000	130000	6140000	Excluded	410000	109000	NQ	NQ	10100	<LOD	3630	164000	7960
EE2-Solvent	255.2	508	161000	8840	74200	69100	250000	598	6400	<LOD	<LOD	<LOD	784	480000	483000	224000	4620	51600	2780	103000	42400	38600	733	1.88	3320	<LOD	24300	86800	115000	<LOD	315000	257	1190000	87400	<LOD	10600	101000	83600	4140000	Excluded	389000	123000	NQ	NQ	8020	<LOD	<LOD	94900	8670
EE2-Solvent	493.2	520	264000	13700	107000	50600	253000	884	5480	<LOD	<LOD	<LOD	1040	155000	557000	194000	4210	47300	5830	96600	55100	38200	943	191	7500	<LOD	16500	107000	174000	<LOD	192000	468	1050000	91800	2.72	8560	135000	83300	10400000	Excluded	523000	72100	548000	NQ	7930	<LOD	1390	103000	12800
EE2-Solvent	805.2	138	204000	6630	52200	24700	247000	796	5700	<LOD	268	<LOD	1300	78300	437000	240000	7460	36200	4950	74200	32000	22100	630	176	3960	<LOD	13200	62400	229000	<LOD	211000	601	1280000	72200	<LOD	7700	105000	66100	9360000	Excluded	399000	83200	378000	NQ	6250	<LOD	<LOD	105000	9980
EE2-Solvent	349.2	579	223000	8610	59700	33300	265000	1020	5160	<LOD	<LOD	<LOD	1260	81300	482000	255000	7020	50600	4440	108000	43800	35600	629	102	6030	<LOD	23600	90900	143000	<LOD	150000	645	1240000	84000	<LOD	12600	113000	84900	8100000	Excluded	228000	44700	191000	NQ	8750	<LOD	<LOD	86100	8030
CPF-HD	257.2	5770	445000	9140	85200	93000	284000	574	14600	<LOD	<LOD	<LOD	2600	263000	680000	334000	6630	115000	4110	237000	89600	118000	971	174	6740	<LOD	83300	131000	136000	<LOD	426000	103	1100000	215000	3930	22000	206000	180000	3510000	Excluded	708000	333000	NQ	NQ	15700	<LOD	9850	220000	14000
CPF-HD	227.2	2720	280000	7280	71200	93100	282000	725	8510	<LOD	122	<LOD	1210	204000	511000	274000	3270	77400	2890	165000	64700	86600	1110	185	4050	<LOD	69300	84000	140000	<LOD	339000	913	1110000	167000	1850	17400	160000	120000	4690000	Excluded	719000	115000	NQ	NQ	11700	<LOD	<LOD	167000	7420
CPF-HD	392.2	3940	342000	7840	68500	69700	255000	769	8860	<LOD	<LOD	168	1730	537000	588000	350000	6330	84200	6570	170000	76700	77400	1060	229	10800	<LOD	49700	107000	125000	<LOD	599000	385	1300000	149000	2430	16000	168000	134000	3940000	Excluded	504000	202000	NQ	NQ	11500	<LOD	2450	182000	12700
CPF-HD	253.2	2750	246000	5440	65800	51400	243000	859	7700	<LOD	<LOD	<LOD	2840	97300	385000	260000	4420	86700	6760	161000	61000	74800	1520	107	3670	<LOD	55700	108000	126000	<LOD	255000	90.9	1270000	160000	1490	13300	165000	130000	3370000	Excluded	517000	177000	NQ	NQ	18500	<LOD	<LOD	154000	11100
CPF-HD	203.2	6650	415000	8730	91300	80800	271000	854	6640	<LOD	305	<LOD	3310	229000	518000	414000	5410	94900	5580	199000	83900	105000	1820	85.6	5670	<LOD	74900	140000	142000	<LOD	593000	327	1270000	207000	4340	17100	217000	152000	4560000	Excluded	893000	333000	NQ	NQ	17600	<LOD	<LOD	205000	14900
CPF-LD	192.2	4640	434000	9240	104000	161000	462000	561	6240	<LOD	<LOD	<LOD	2410	452000	820000	286000	3980	107000	4740	225000	81300	114000	806	107	4060	<LOD	90000	114000	118000	<LOD	404000	573	1330000	221000	3240	22000	196000	162000	4890000	Excluded	NQ	246000	NQ	NQ	13600	<LOD	<LOD	264000	14700
CPF-LD	659.2	5290	467000	7520	97100	202000	551000	442	8940	<LOD	<LOD	<LOD	6480	547000	758000	382000	7150	128000	7060	234000	101000	142000	1660	266	5410	<LOD	108000	141000	78500	<LOD	549000	195	1390000	244000	3390	23500	190000	172000	5950000	Excluded	559000	81700	NQ	NQ	19000	<LOD	<LOD	241000	10400
CPF-LD	214.2	4080	324000	7150	99000	158000	411000	748	7270	<LOD	197	<LOD	711	733000	600000	282000	3670	93400	2100	192000	99100	99000	1090	174	4260	<LOD	82400	95500	132000	<LOD	664000	406	1440000	196000	2190	22800	191000	137000	14900000	Excluded	NQ	354000	NQ	NQ	14800	<LOD	<LOD	178000	13000
CPF-LD	483.2	2570	234000	5190	65900	98300	348000	540	7680	<LOD	108	<LOD	3420	237000	624000	238000	3680	74300	3700	136000	44400	61000	960	121	2090	<LOD	56400	124000	111000	<LOD	219000	794	1310000	137000	1430	16700	128000	112000	5090000	Excluded	188000	18700	190000	NQ	4920	3810	16100	89000	5390
CPF-LD	183.2	1580	168000	5090	44400	15900	103000	771	3990	<LOD	<LOD	<LOD	776	50000	269000	221000	2580	50000	3300	102000	41600	41300	<LOD	160	4550	<LOD	32300	54700	122000	<LOD	203000	438	1200000	93000	753	10200	102000	82500	3050000	Excluded	410000	72900	NQ	NQ	7790	<LOD	743	109000	7250
CPF-MD	702.2	2610	320000	7480	86900	120000	369000	416	15100	<LOD	139	<LOD	1440	337000	620000	285000	7360	65000	2980	143000	63100	69700	3220	101	7020	<LOD	60900	77600	118000	<LOD	509000	333	1330000	159000	1370	16100	155000	113000	9320000	Excluded	NQ	225000	NQ	NQ	13000	<LOD	<LOD	128000	8820
CPF-MD	168.2	2720	273000	9150	61000	48600	254000	1220	9300	<LOD	<LOD	<LOD	790	131000	412000	299000	3970	78000	2680	162000	65800	75500	391	124	5690	<LOD	53600	73300	134000	<LOD	385000	421	1320000	163000	1540	15800	155000	121000	4420000	Excluded	481000	99100	NQ	NQ	10700	<LOD	<LOD	145000	6930
CPF-MD	104.2	3440	295000	7110	79800	79100	340000	232	7640	<LOD	<LOD	199	3910	403000	543000	304000	2690	97500	4350	192000	79200	89200	482	237	7330	<LOD	73800	98200	106000	<LOD	369000	385	1150000	177000	2360	20900	161000	152000	4000000	Excluded	497000	69800	NQ	NQ	12300	<LOD	<LOD	187000	10200
CPF-MD	240.2	4220	450000	7010	81100	40600	189000	611	10400	<LOD	<LOD	<LOD	3070	190000	548000	369000	3530	95100	6920	189000	78100	94700	817	65.7	7950	<LOD	61400	113000	161000	<LOD	509000	83.2	1240000	181000	2940	15200	191000	150000	4180000	Excluded	1020000	146000	NQ	NQ	12800	<LOD	1610	167000	11200
CPF-MD	301.2	2300	281000	6670	78400	30900	161000	1180	7420	<LOD	<LOD	<LOD	2730	108000	473000	298000	4980	75800	3550	156000	61900	68800	730	117	5420	<LOD	55900	91700	183000	<LOD	326000	497	1080000	140000	1420	16600	133000	120000	3640000	Excluded	837000	242000	NQ	NQ	15400	<LOD	697	159000	11900
TB-HD	336.2	2050	225000	5180	53700	74500	284000	612	5400	<LOD	450	<LOD	2600	292000	457000	211000	4600	67100	3990	137000	59400	61900	<LOD	200	3380	<LOD	51900	82300	56700	<LOD	174000	253	1300000	143000	1160	13000	135000	106000	3750000	Excluded	374000	73900	380000	NQ	12200	<LOD	<LOD	176000	8410
TB-HD	187.2	2280	296000	8240	65400	57600	203000	567	7220	<LOD	131	<LOD	1570	190000	586000	247000	3180	81000	4190	159000	74000	74000	529	110	4270	<LOD	50900	80800	175000	<LOD	187000	587	1070000	151000	1240	13900	154000	129000	3270000	Excluded	468000	99700	NQ	NQ	11300	<LOD	952	154000	8310
TB-HD	270.2	2830	243000	5900	91400	31900	148000	507	9300	<LOD	<LOD	<LOD	941	78700	381000	270000	5090	68500	2600	141000	68900	67600	1510	214	7070	<LOD	55100	88400	208000	<LOD	314000	1140	1250000	137000	1600	15900	135000	116000	3490000	Excluded	457000	207000	NQ	NQ	9720	<LOD	4520	107000	7820
TB-HD	126.2	2720	405000	10900	98600	135000	326000	633	8080	<LOD	315	<LOD	2310	536000	1240000	301000	3060	75200	5980	153000	77100	70600	474	213	8610	<LOD	54500	94600	171000	<LOD	389000	611	1250000	157000	1840	16700	182000	119000	6930000	Excluded	NQ	160000	NQ	NQ	13000	<LOD	<LOD	126000	11600
TB-HD	660.2	1760	250000	7240	47000	64500	223000	431	5310	<LOD	<LOD	<LOD	3130	292000	713000	258000	4040	68400	5160	132000	52500	53100	<LOD	196	4840	<LOD	40600	70200	159000	<LOD	235000	352	1070000	117000	929	9120	125000	108000	3670000	Excluded	338000	57200	468000	NQ	9380	<LOD	<LOD	121000	7030
TB-LD	240.2	1930	213000	6390	50000	35300	163000	267	3890	<LOD	177	<LOD	1230	88900	387000	191000	3600	53500	3730	103000	46000	44300	357	235	3360	<LOD	37000	101000	131000	<LOD	194000	407	1260000	99600	862	9680	133000	86900	4040000	Excluded	444000	135000	NQ	NQ	8190	<LOD	<LOD	151000	13000
TB-LD	175.2	2020	304000	5510	78000	84900	242000	464	6520	<LOD	129	<LOD	1410	503000	607000	214000	2810	76600	3770	149000	70400	60700	<LOD	70.3	4460	<LOD	51700	83700	103000	<LOD	231000	265	1050000	132000	1110	14000	129000	118000	4200000	Excluded	577000	292000	NQ	NQ	11100	<LOD	<LOD	130000	11300
TB-LD	331.2	3700	338000	10700	82200	19600	212000	922	5910	<LOD	<LOD	<LOD	3660	122000	435000	268000	4490	85900	8170	169000	65900	71500	544	47.3	5040	<LOD	36500	132000	91500	<LOD	223000	138	1070000	161000	2330	11900	176000	135000	3780000	Excluded	468000	144000	NQ	NQ	12400	<LOD	<LOD	170000	11000
TB-LD	222.2	2970	351000	6600	81800	145000	457000	383	8140	<LOD	226	<LOD	4720	343000	643000	342000	4610	73800	9040	147000	65500	78600	585	86.2	3870	<LOD	44200	85100	120000	<LOD	663000	334	1300000	163000	1980	12700	177000	115000	10400000	Excluded	674000	134000	NQ	NQ	13100	<LOD	6270	169000	7550
TB-LD	190.2	3230	466000	12500	90800	152000	258000	244	5750	<LOD	128	<LOD	2080	743000	842000	323000	2970	85200	3940	172000	76200	78800	520	101	6990	<LOD	42600	79100	171000	<LOD	428000	229	1060000	181000	1850	11900	183000	136000	9340000	Excluded	251000	49700	355000	NQ	8450	<LOD	1980	119000	6850
TB-MD	251.2	3660	345000	5880	91100	132000	337000	463	8920	<LOD	296	<LOD	1700	631000	706000	271000	3240	89600	3140	181000	85500	91900	2790	19.7	5440	<LOD	74700	151000	83100	<LOD	352000	1010	1290000	189000	2590	18900	188000	139000	5080000	Excluded	895000	348000	NQ	NQ	12700	<LOD	<LOD	217000	15400
TB-MD	293.2	2670	248000	6090	71900	66200	305000	350	6740	<LOD	464	<LOD	1250	109000	433000	262000	3940	82500	7350	150000	72800	72300	1400	143	4860	<LOD	52500	94400	142000	<LOD	255000	813	1250000	144000	1270	13900	160000	126000	3570000	Excluded	607000	88500	NQ	NQ	9780	<LOD	1390	143000	13600
TB-MD	344.2	2310	260000	7260	69300	58300	165000	467	5320	<LOD	<LOD	<LOD	1420	298000	529000	294000	3940	84300	5270	155000	68600	67800	<LOD	101	4310	<LOD	41600	92600	122000	<LOD	316000	355	1200000	131000	1090	14400	153000	130000	3440000	Excluded	414000	81700	NQ	NQ	11000	<LOD	<LOD	108000	10400
TB-MD	1309.2	2260	220000	6150	60700	84400	260000	515	8930	<LOD	<LOD	<LOD	1700	122000	444000	237000	6100	76000	5230	152000	47800	68300	1030	165	2880	<LOD	50400	110000	124000	<LOD	273000	1270	1200000	127000	1290	11500	138000	120000	2660000	Excluded	317000	69000	463000	NQ	14100	<LOD	<LOD	99700	6540
TB-MD	208.2	4240	492000	6550	88000	93300	281000	513	12200	<LOD	<LOD	128	7570	231000	1030000	400000	7090	148000	7100	262000	102000	125000	2410	280	9260	<LOD	95200	153000	25300	<LOD	317000	189	1200000	241000	3000	27300	207000	199000	2940000	Excluded	609000	200000	NQ	NQ	12600	1460	27400	243000	14500
IRM-batch 1	3209.2	12900	1170000	108000	28800	349000	551000	38700	6120	15200	<LOD	991	7970	652000	1050000	1040000	11100	300000	21400	561000	304000	205000	8060	1200	154000	41	242000	329000	182000	<LOD	438000	133	857000	382000	8520	57700	364000	400000	NQ	Excluded	113000	45700	218000	NQ	21200	43100	49600	399000	33100
IRM-batch 1	2939.2	6080	771000	89500	26100	206000	396000	33000	6620	16700	<LOD	1520	3790	554000	669000	793000	9610	172000	12600	344000	150000	121000	4280	1380	69900	100	141000	183000	139000	<LOD	254000	183	841000	214000	5410	36400	219000	235000	NQ	Excluded	339000	114000	NQ	NQ	17200	<LOD	2880	234000	22500
IRM-batch 1	2349.2	5420	745000	76100	20000	193000	374000	23700	3470	11400	<LOD	904	2520	488000	597000	702000	8500	153000	11200	313000	137000	105000	2340	792	64700	55.7	125000	171000	104000	<LOD	224000	89.4	596000	184000	4110	30300	202000	218000	NQ	Excluded	425000	78700	NQ	NQ	19600	<LOD	10000	267000	23800
BaP-HD	430	756	267000	11500	82000	46900	238000	942	5150	589	Excluded	<LOD	1320	118000	439000	179000	7450	71200	Excluded	142000	63100	40400	2300	Excluded	4970	31.4	26600	121000	135000	<LOD	169000	92.7	774000	87400	592	11500	130000	120000	10400000	<LOD	Excluded	140000	NQ	628000	7440	8270	3540	67500	8430
BaP-HD	261	1040	270000	10900	65000	38700	167000	373	3250	<LOD	Excluded	<LOD	1670	46500	435000	148000	6590	55300	Excluded	118000	41300	40500	1220	Excluded	4180	<LOD	24300	104000	108000	<LOD	145000	204	700000	87000	740	6530	127000	98300	7420000	<LOD	Excluded	87300	541000	711000	9420	4120	936	52300	7840
BaP-HD	689	1340	260000	11100	61600	67700	266000	529	8460	<LOD	Excluded	115	2070	188000	497000	187000	11900	76000	Excluded	161000	57300	51500	3140	Excluded	5650	<LOD	45700	98900	140000	528	245000	280	758000	107000	982	13500	140000	134000	11300000	<LOD	Excluded	214000	NQ	857000	11700	6500	6970	88700	10900
BaP-HD	1240	2540	375000	17900	124000	135000	463000	866	7840	<LOD	Excluded	<LOD	2510	37700	845000	287000	21500	124000	Excluded	252000	88500	73600	3120	Excluded	8450	<LOD	52500	192000	257000	862	507000	83.2	1210000	181000	1840	17500	239000	234000	13400000	<LOD	Excluded	53200	548000	1670000	12500	3870	2640	82400	5580
BaP-HD	276	1580	271000	3290	39600	47600	147000	990	3110	<LOD	Excluded	<LOD	2900	156000	345000	158000	7050	45500	Excluded	110000	41500	42700	2740	Excluded	4660	<LOD	26300	97100	83300	<LOD	243000	300	659000	84200	859	7100	130000	83300	8300000	<LOD	Excluded	NQ	NQ	NQ	9870	3300	2520	67500	5360
BaP-LD	511	1620	297000	11200	66600	61000	288000	1490	4840	367	Excluded	<LOD	5050	191000	520000	221000	8990	75400	Excluded	156000	63300	57500	2270	Excluded	5320	<LOD	42000	108000	163000	<LOD	200000	183	934000	111000	1250	11500	163000	130000	12300000	<LOD	Excluded	67700	691000	748000	12100	4700	1720	83900	9150
BaP-LD	313	2780	308000	10400	85900	63700	237000	878	5580	802	Excluded	<LOD	3730	181000	618000	246000	11400	86000	Excluded	189000	74700	69700	1990	Excluded	6350	<LOD	54200	186000	196000	936	183000	359	947000	140000	2060	13100	184000	151000	9610000	<LOD	Excluded	50800	627000	1810000	11000	10200	12300	147000	10900
BaP-LD	566	3100	320000	7620	72800	84500	257000	1010	5560	1180	Excluded	<LOD	2560	190000	521000	262000	10200	90600	Excluded	200000	84000	77200	2440	Excluded	7850	<LOD	67400	131000	192000	1010	212000	511	898000	148000	2390	16400	169000	149000	9160000	<LOD	Excluded	83700	NQ	NQ	15900	8090	5940	154000	13700
BaP-LD	754	3840	507000	9920	78500	124000	395000	1030	5970	1250	Excluded	<LOD	2220	289000	572000	267000	13900	89200	Excluded	224000	71700	71200	2320	Excluded	4590	<LOD	52900	134000	234000	994	427000	188	987000	144000	2620	13700	205000	150000	17400000	<LOD	Excluded	324000	NQ	NQ	21000	5570	7590	212000	17600
BaP-LD	245	3220	383000	10200	98900	95100	236000	727	5330	899	Excluded	<LOD	6870	144000	642000	239000	7310	95100	Excluded	206000	78800	78700	2360	Excluded	5580	<LOD	68300	176000	216000	956	267000	124	876000	167000	2600	17000	196000	156000	24900000	<LOD	Excluded	110000	NQ	NQ	25800	6910	5440	116000	11700
BaP-MD	354	1710	342000	4720	61600	55100	188000	692	8550	565	Excluded	<LOD	2630	97900	492000	231000	12000	73800	Excluded	187000	68100	52100	1990	Excluded	5390	<LOD	47800	142000	203000	487	314000	240	816000	116000	1170	17000	154000	124000	15800000	<LOD	Excluded	378000	NQ	782000	11900	5070	6080	110000	6280
BaP-MD	593	1550	337000	18200	100000	69000	241000	803	12000	<LOD	Excluded	<LOD	1350	112000	632000	221000	16300	78100	Excluded	161000	64900	56300	3250	Excluded	8840	<LOD	39000	197000	226000	601	234000	146	748000	115000	1210	11600	165000	136000	17000000	<LOD	Excluded	366000	NQ	NQ	10100	5890	5130	88300	9070
BaP-MD	523	1060	282000	23900	72300	56700	229000	993	7270	599	Excluded	<LOD	1300	174000	490000	199000	7710	59300	Excluded	126000	50500	40900	1470	Excluded	6110	<LOD	30700	134000	180000	<LOD	189000	182	694000	98200	767	8610	141000	105000	13900000	<LOD	Excluded	49600	461000	574000	7510	6820	4910	69300	11500
BaP-MD	254	1010	267000	4050	41300	59400	240000	1140	3490	529	Excluded	<LOD	896	79500	420000	159000	6130	56700	Excluded	149000	40900	40000	1280	Excluded	2810	<LOD	28400	119000	137000	<LOD	247000	406	703000	80500	607	10300	131000	91600	14300000	<LOD	Excluded	156000	NQ	1030000	10400	4570	4890	73400	5960
BaP-MD	356	2430	364000	14600	95500	103000	295000	674	8750	712	Excluded	<LOD	3290	191000	625000	210000	14000	103000	Excluded	236000	76200	80300	2650	Excluded	5390	<LOD	66200	165000	231000	800	234000	106	914000	155000	1690	16800	204000	170000	20100000	<LOD	Excluded	214000	NQ	NQ	20600	11100	14100	107000	13000
BaP-Solvent	549	3330	477000	16300	120000	104000	317000	1210	8630	1180	Excluded	<LOD	5030	70800	1080000	321000	14600	103000	Excluded	231000	92300	84400	3450	Excluded	9410	<LOD	73900	233000	329000	1060	326000	175	897000	204000	2330	20800	211000	182000	20700000	<LOD	Excluded	255000	NQ	NQ	14400	9820	11200	148000	13300
BaP-Solvent	323	3590	337000	22600	123000	135000	415000	637	6580	<LOD	Excluded	<LOD	2460	264000	731000	265000	10700	94700	Excluded	228000	87500	90200	4450	Excluded	9010	<LOD	86100	140000	126000	969	359000	219	1090000	168000	2810	21700	210000	163000	14200000	<LOD	Excluded	39400	557000	1780000	10500	4350	<LOD	115000	6860
BaP-Solvent	433	4650	409000	16800	96200	130000	325000	861	5370	786	Excluded	<LOD	2160	284000	816000	279000	11600	120000	Excluded	279000	114000	98600	3560	Excluded	7160	<LOD	81500	208000	328000	933	307000	349	1100000	202000	3040	22800	235000	184000	14500000	<LOD	Excluded	50100	483000	1140000	14400	11300	8020	116000	12900
BaP-Solvent	582	2700	447000	16400	105000	113000	323000	1030	5070	<LOD	Excluded	<LOD	3150	318000	777000	252000	8360	85000	Excluded	183000	75500	73900	2860	Excluded	6980	38.4	60600	212000	190000	752	355000	234	966000	155000	2050	16600	217000	148000	17600000	<LOD	Excluded	153000	NQ	1210000	11300	8390	7590	110000	10700
BaP-Solvent	555	1770	313000	13500	72700	100000	376000	947	5170	1060	Excluded	<LOD	1960	258000	608000	229000	11100	75100	Excluded	163000	70900	66100	2520	Excluded	7400	<LOD	48600	152000	203000	<LOD	265000	469	865000	135000	1170	13500	158000	127000	15300000	<LOD	Excluded	60800	465000	453000	13100	9180	10000	110000	13800
Pb-HD	185	1310	194000	4780	46100	76100	182000	508	5800	617	Excluded	<LOD	1130	307000	505000	179000	8720	53000	Excluded	132000	47400	54700	2130	Excluded	2990	<LOD	32100	62600	71600	<LOD	572000	64.7	1020000	97000	866	13900	133000	100000	9080000	<LOD	Excluded	89900	783000	1010000	10400	2740	<LOD	66900	4430
Pb-HD	226	780	184000	8740	51700	54400	143000	869	7080	<LOD	Excluded	<LOD	890	229000	572000	227000	7840	60700	Excluded	122000	52100	43900	2420	Excluded	4050	<LOD	36200	122000	109000	611	175000	396	836000	92200	716	12900	122000	107000	3410000	<LOD	Excluded	21300	308000	765000	8980	4510	5480	108000	5080
Pb-HD	585	987	234000	19200	60800	77200	282000	478	6010	<LOD	Excluded	<LOD	874	134000	512000	197000	13200	73100	Excluded	153000	60700	47300	2310	Excluded	7240	<LOD	47300	175000	133000	650	216000	260	857000	106000	635	14400	137000	124000	10100000	<LOD	Excluded	26800	470000	531000	9890	4960	1910	61100	7060
Pb-HD	696	486	152000	6180	29800	30600	182000	690	7530	<LOD	Excluded	<LOD	712	42900	344000	132000	15100	43700	Excluded	92100	29600	24400	1030	Excluded	4770	<LOD	16300	55700	96200	<LOD	216000	434	866000	52500	312	7500	79100	76300	8700000	<LOD	Excluded	43800	345000	689000	8460	1660	<LOD	129000	6350
Pb-HD	740	685	182000	9000	63300	36600	130000	322	4970	623	Excluded	<LOD	901	189000	515000	191000	9220	53200	Excluded	111000	53000	33800	1690	Excluded	8940	<LOD	35900	146000	161000	516	108000	1010	859000	76200	545	12500	105000	91500	4830000	<LOD	Excluded	31600	347000	681000	7990	2660	3410	83100	5200
Pb-MD	349	1420	226000	20400	52600	47700	233000	912	5040	<LOD	Excluded	<LOD	1200	106000	516000	199000	12200	49400	Excluded	109000	52900	51900	2750	Excluded	5390	<LOD	39900	115000	142000	508	179000	626	953000	102000	1060	12400	149000	91600	8980000	<LOD	Excluded	26900	499000	862000	8510	2410	567	99200	5400
Pb-MD	299	1540	240000	5650	44500	48800	113000	1160	5680	<LOD	Excluded	<LOD	965	171000	580000	342000	9720	53600	Excluded	124000	44500	55000	3240	Excluded	4380	<LOD	55200	83100	180000	<LOD	225000	291	928000	109000	1030	14100	128000	98100	6670000	<LOD	Excluded	41800	622000	NQ	13200	2900	2210	157000	7700
Pb-MD	249	780	170000	3580	45500	26900	96700	722	5540	<LOD	Excluded	<LOD	487	40200	285000	202000	6380	42800	Excluded	98200	43100	38200	1450	Excluded	2800	<LOD	31900	81600	110000	<LOD	189000	395	937000	74800	622	12000	112000	81800	9790000	<LOD	Excluded	31600	314000	669000	<LOD	2530	<LOD	82900	4770
Pb-MD	287	1430	241000	10100	52500	76100	210000	592	4240	212	Excluded	<LOD	893	235000	534000	178000	10300	64400	Excluded	142000	57500	44200	1460	Excluded	4490	<LOD	39400	145000	138000	621	204000	192	755000	104000	1000	11700	118000	113000	9000000	<LOD	Excluded	108000	874000	662000	9970	4170	3980	57100	6190
Pb-MD	471	1640	383000	8540	56500	78300	244000	538	7530	1070	Excluded	<LOD	2640	146000	621000	321000	11800	93500	Excluded	193000	72800	91100	2450	Excluded	4520	<LOD	80000	120000	171000	692	318000	210	930000	141000	1270	19700	147000	135000	5650000	<LOD	Excluded	84300	NQ	1460000	<LOD	7030	6570	127000	6740
Pb-Solvent	377	1170	205000	6940	66200	93400	304000	97.2	6430	789	Excluded	<LOD	1050	212000	555000	209000	14600	60500	Excluded	148000	53400	50500	1680	Excluded	4120	29.9	48700	80700	118000	531	373000	550	863000	95200	985	13700	116000	109000	12300000	<LOD	Excluded	24500	281000	909000	7820	2250	303	63200	3230
Pb-Solvent	299	504	232000	5520	45600	46500	261000	379	6700	849	Excluded	<LOD	1710	142000	549000	222000	9810	64100	Excluded	121000	43600	47400	1980	Excluded	2650	<LOD	53500	111000	75100	492	149000	547	840000	92300	409	15000	90300	98200	5040000	<LOD	Excluded	28200	427000	542000	5940	4980	5430	98200	7010
Pb-Solvent	94.7	2940	334000	8980	70300	101000	278000	701	7860	<LOD	Excluded	<LOD	1620	49100	917000	236000	12400	80400	Excluded	175000	79600	71000	2040	Excluded	4680	<LOD	65200	184000	185000	804	210000	1160	842000	165000	2200	18500	156000	140000	9530000	<LOD	Excluded	49700	NQ	1040000	8150	4450	2980	69800	3850
Pb-Solvent	268	444	260000	5560	50600	52200	223000	893	7020	<LOD	Excluded	<LOD	1670	307000	685000	247000	17300	73500	Excluded	120000	51800	43600	1350	Excluded	5560	<LOD	42800	118000	126000	538	163000	511	783000	81200	489	18000	116000	105000	3610000	<LOD	Excluded	72300	810000	651000	8760	2740	5780	101000	7610
Pb-Solvent	530	860	235000	11500	57900	41000	256000	1280	6800	506	Excluded	<LOD	883	86800	404000	206000	13100	55800	Excluded	120000	59100	40300	1900	Excluded	6340	<LOD	33800	122000	165000	<LOD	187000	318	801000	85100	728	10000	126000	107000	9290000	<LOD	Excluded	10300	179000	379000	7090	2290	<LOD	63100	3940
SeMe-HD	444	2690	379000	6760	89400	80800	217000	475	6470	759	Excluded	<LOD	1910	213000	530000	254000	8800	81300	Excluded	166000	82500	67700	2620	Excluded	6290	<LOD	51800	140000	158000	707	249000	281	876000	146000	1860	15900	175000	138000	12000000	<LOD	Excluded	NQ	NQ	NQ	19300	8220	12600	86900	10500
SeMe-HD	438	4110	444000	10400	84100	154000	371000	291	6600	379	Excluded	<LOD	1710	173000	741000	326000	7840	95300	Excluded	205000	87200	96300	1980	Excluded	6970	<LOD	69600	255000	169000	861	297000	53.7	905000	191000	2870	17700	212000	161000	11600000	<LOD	Excluded	188000	NQ	1570000	25800	6040	6410	133000	13200
SeMe-HD	698	1580	322000	11900	56600	55400	201000	512	4520	740	Excluded	<LOD	2020	126000	459000	221000	9640	63800	Excluded	138000	60500	52400	2100	Excluded	6550	<LOD	38100	152000	129000	<LOD	267000	435	725000	120000	1100	11900	150000	110000	11400000	<LOD	Excluded	263000	NQ	1430000	10200	4590	4310	52900	5050
SeMe-HD	527	1400	354000	9230	64000	108000	373000	276	4200	267	Excluded	<LOD	2510	127000	528000	207000	7690	73900	Excluded	153000	46500	55800	2100	Excluded	5150	<LOD	39900	152000	80900	629	327000	64.8	753000	126000	1100	11100	141000	125000	11700000	<LOD	Excluded	94600	764000	745000	8260	4410	<LOD	47000	3500
SeMe-HD	491	2600	379000	11400	59100	106000	341000	814	5280	907	Excluded	<LOD	1960	153000	495000	258000	14700	87900	Excluded	195000	79200	63800	2060	Excluded	7100	<LOD	48700	328000	163000	730	424000	148	851000	164000	1710	14800	174000	145000	15700000	<LOD	Excluded	294000	NQ	1530000	11800	4300	1860	58100	3580
SeMe-LD	393	1080	483000	8820	51500	48000	123000	444	5650	988	Excluded	<LOD	2130	63900	458000	206000	9150	80900	Excluded	183000	64500	48400	1420	Excluded	4260	<LOD	37700	164000	200000	445	280000	355	729000	123000	748	11800	167000	134000	18900000	<LOD	Excluded	309000	1070000	NQ	11300	8730	6280	151000	9340
SeMe-LD	515	1210	282000	5190	56800	80100	246000	761	7780	<LOD	Excluded	133	1490	194000	481000	179000	11500	68300	Excluded	151000	51700	61200	3190	Excluded	3850	<LOD	47600	174000	114000	<LOD	357000	180	989000	140000	942	14600	177000	131000	19400000	<LOD	Excluded	69400	651000	1000000	14400	5320	<LOD	100000	6510
SeMe-LD	602	2020	455000	17700	98000	95000	306000	568	7010	1510	Excluded	<LOD	2460	136000	661000	213000	9120	83000	Excluded	180000	70100	68100	2930	Excluded	6610	<LOD	48600	181000	192000	738	321000	161	838000	140000	1620	14800	198000	142000	19500000	<LOD	Excluded	149000	883000	1550000	14000	7290	4760	70900	7760
SeMe-LD	265	1880	221000	7330	68200	62900	175000	739	5630	261	Excluded	<LOD	2600	229000	467000	223000	6080	97400	Excluded	192000	72800	53500	1450	Excluded	7520	<LOD	41800	129000	178000	728	192000	485	661000	125000	1410	12200	141000	144000	4060000	<LOD	Excluded	312000	NQ	NQ	23500	5850	12900	194000	18600
SeMe-LD	1000	1760	339000	14400	97500	108000	375000	707	6300	1210	Excluded	<LOD	3280	238000	815000	239000	10200	94600	Excluded	193000	66900	72200	2730	Excluded	7760	<LOD	52500	165000	219000	690	267000	184	920000	159000	1350	14700	201000	156000	23000000	<LOD	Excluded	105000	NQ	NQ	17500	7910	8990	118000	13800
SeMe-MD	266	2400	342000	3910	52400	84500	176000	527	5470	820	Excluded	<LOD	1220	34400	518000	223000	10800	71000	Excluded	174000	64500	69900	3870	Excluded	3580	<LOD	55200	148000	166000	795	416000	287	847000	148000	1750	18800	208000	133000	20000000	<LOD	Excluded	412000	NQ	1460000	14000	4620	5030	149000	7750
SeMe-MD	717	1740	409000	12900	88100	73900	231000	733	6940	796	Excluded	119	1650	144000	608000	196000	8810	69500	Excluded	153000	65700	57300	2370	Excluded	7890	40.8	45000	198000	141000	561	241000	203	872000	124000	1200	15300	151000	126000	17000000	<LOD	Excluded	145000	NQ	912000	10100	5350	2810	71400	7260
SeMe-MD	414	3540	378000	10300	77400	100000	348000	618	6160	1290	Excluded	<LOD	1960	182000	559000	310000	7270	87500	Excluded	194000	98300	77900	2490	Excluded	8730	<LOD	69200	165000	227000	856	291000	254	931000	159000	2470	20100	206000	153000	9650000	<LOD	Excluded	74200	NQ	NQ	16500	6280	4900	176000	11400
SeMe-MD	523	2750	458000	10200	63200	66100	188000	856	3860	375	Excluded	<LOD	3070	153000	450000	233000	11800	102000	Excluded	212000	65400	69000	2150	Excluded	4160	<LOD	60200	165000	205000	759	296000	188	784000	149000	1750	15500	160000	168000	16300000	<LOD	Excluded	NQ	NQ	NQ	16200	8470	11700	120000	13100
SeMe-MD	590	5670	403000	4690	90200	79500	250000	730	3590	780	Excluded	<LOD	8180	126000	477000	311000	10100	102000	Excluded	229000	104000	92100	2420	Excluded	7100	<LOD	77900	135000	190000	967	372000	173	928000	189000	3770	21400	206000	172000	14500000	<LOD	Excluded	244000	NQ	NQ	20500	6420	5390	134000	8840
FLX-HD	271	898	164000	7630	33800	64000	256000	214	9940	<LOD	Excluded	<LOD	1620	123000	604000	177000	10700	64500	Excluded	123000	42700	41800	1450	Excluded	2880	<LOD	50300	87300	110000	496	161000	222	959000	105000	891	11200	80100	110000	3260000	<LOD	Excluded	17600	374000	1620000	9050	3430	624	115000	3930
FLX-HD	193	1230	152000	2300	51100	42900	141000	417	6340	<LOD	Excluded	<LOD	565	74600	272000	147000	6650	61400	Excluded	132000	54300	47100	1300	Excluded	1920	<LOD	45500	59300	80300	625	426000	186	754000	82900	906	17100	103000	95100	12600000	<LOD	Excluded	64200	527000	1170000	8970	2530	<LOD	106000	3580
FLX-HD	367	701	121000	4450	32900	25700	99800	501	5630	<LOD	Excluded	<LOD	406	68900	320000	187000	8940	39200	Excluded	82900	31200	32300	1300	Excluded	2450	43.7	29800	54200	82600	669	214000	511	910000	57600	472	9080	79900	65600	3390000	<LOD	Excluded	14200	357000	715000	8500	3330	<LOD	95400	4710
FLX-HD	421	624	125000	4110	33200	25500	118000	563	6500	1030	Excluded	<LOD	424	33500	411000	161000	14200	33100	Excluded	70300	25900	27500	1290	Excluded	3990	<LOD	22500	55600	113000	<LOD	282000	672	675000	54900	335	8020	83700	60800	3230000	<LOD	Excluded	37300	491000	697000	8070	2500	3230	71500	3200
FLX-HD	162	438	142000	3740	30000	42900	139000	633	4940	<LOD	Excluded	<LOD	921	274000	601000	182000	6820	44500	Excluded	84900	32600	25500	677	Excluded	4510	<LOD	22200	50100	137000	524	152000	310	750000	55800	371	8770	78600	71700	3600000	<LOD	Excluded	22000	341000	637000	7850	2660	2480	80100	4720
FLX-LD	427	955	192000	6040	42100	61500	260000	1530	5380	790	Excluded	<LOD	741	149000	466000	185000	9620	47000	Excluded	117000	51800	43100	1690	Excluded	2810	<LOD	39500	73100	98200	<LOD	313000	97.4	956000	90500	729	13200	115000	90600	9800000	<LOD	Excluded	39100	530000	1350000	12700	3800	325	105000	5300
FLX-LD	408	1550	221000	6050	60300	51100	191000	1320	5860	<LOD	Excluded	<LOD	976	14000	544000	196000	7550	57900	Excluded	126000	55900	47100	2170	Excluded	4930	<LOD	39500	95100	169000	<LOD	237000	553	882000	87500	1030	13600	140000	110000	8980000	<LOD	Excluded	60200	516000	684000	5920	2580	2240	67900	4250
FLX-LD	148	1970	315000	6290	57500	71300	221000	336	7190	570	Excluded	<LOD	1910	166000	567000	276000	13400	71200	Excluded	161000	62000	73200	1650	Excluded	2380	<LOD	64900	70300	91900	616	376000	233	885000	128000	1520	16400	130000	107000	8880000	<LOD	Excluded	40200	517000	1190000	7600	3220	4090	92300	4500
FLX-LD	212	885	197000	7030	50800	43500	142000	723	3160	543	Excluded	<LOD	980	243000	592000	224000	6190	52400	Excluded	101000	49800	33800	1040	Excluded	5870	<LOD	33200	53800	111000	<LOD	191000	487	789000	70800	608	11200	93100	82200	3700000	<LOD	Excluded	19200	366000	901000	7530	2840	2370	101000	5960
FLX-LD	304	385	218000	5210	43900	46800	219000	801	8900	<LOD	Excluded	<LOD	922	127000	435000	189000	9220	44400	Excluded	99600	36100	36500	1720	Excluded	3310	<LOD	32500	68000	136000	<LOD	246000	109	833000	73200	445	12100	114000	83700	13000000	<LOD	Excluded	41400	521000	461000	<LOD	4130	836	68500	5490
FLX-MD	281	509	143000	6600	25800	42300	180000	620	6150	<LOD	Excluded	<LOD	548	102000	358000	136000	10500	44200	Excluded	97700	41300	30900	1120	Excluded	2230	<LOD	31100	64100	72800	<LOD	261000	361	731000	59600	424	9820	82800	72200	9100000	<LOD	Excluded	28300	494000	1160000	8340	3570	1860	83000	5030
FLX-MD	255	581	139000	8030	57000	54100	212000	795	5140	<LOD	Excluded	<LOD	370	318000	511000	162000	9270	47200	Excluded	95900	48400	29000	1190	Excluded	4780	<LOD	30200	60400	73800	437	230000	637	739000	67500	459	12700	80000	76200	6410000	<LOD	Excluded	59000	655000	658000	6420	3560	2740	75000	5080
FLX-MD	531	938	221000	6840	44400	50800	189000	658	6110	<LOD	Excluded	<LOD	569	83700	449000	167000	9260	55000	Excluded	116000	47500	41800	1990	Excluded	3400	<LOD	41100	88200	110000	<LOD	222000	590	882000	85500	537	15600	119000	101000	13400000	<LOD	Excluded	102000	564000	464000	10100	9080	8530	84500	6700
FLX-MD	336	918	166000	7240	50200	40500	177000	1130	8630	806	Excluded	<LOD	738	112000	400000	196000	7390	51100	Excluded	112000	48600	35600	1050	Excluded	4220	<LOD	34600	62200	136000	520	237000	1410	826000	68500	772	13000	94500	84100	6570000	<LOD	Excluded	22900	463000	842000	7490	3710	5810	92300	5490
FLX-MD	353	650	227000	5050	50300	57600	220000	1030	7540	<LOD	Excluded	<LOD	1040	189000	502000	197000	7710	45800	Excluded	104000	52300	34800	1390	Excluded	3880	<LOD	42600	82400	108000	<LOD	230000	458	744000	89400	546	12900	110000	78500	12300000	<LOD	Excluded	29400	522000	1340000	8360	3360	803	77000	4930
HBCD-HD	197	1220	226000	6710	44600	60700	168000	903	6510	421	Excluded	<LOD	1080	175000	587000	223000	8100	57300	Excluded	124000	47100	51200	2030	Excluded	3470	<LOD	41800	73200	123000	<LOD	208000	346	903000	93500	1010	10600	127000	98800	4470000	<LOD	Excluded	30400	532000	729000	9860	3500	2390	81300	4800
HBCD-HD	352	1000	212000	8490	50800	43800	212000	961	6920	<LOD	Excluded	<LOD	711	74200	441000	207000	6860	52600	Excluded	113000	44600	42800	1130	Excluded	3900	<LOD	31000	67100	116000	688	187000	765	971000	82900	666	9440	112000	86900	5960000	<LOD	Excluded	17900	291000	759000	<LOD	3560	586	79300	4290
HBCD-HD	106	945	185000	3720	41000	48000	161000	573	5750	<LOD	Excluded	<LOD	480	169000	469000	190000	7930	45100	Excluded	96400	43400	37700	1660	Excluded	2970	<LOD	36600	58500	90600	<LOD	221000	404	856000	67300	785	11200	105000	77800	7350000	<LOD	Excluded	29900	391000	473000	7680	3170	1950	76100	4820
HBCD-HD	451	1490	211000	5850	47500	55300	167000	602	5330	943	Excluded	<LOD	758	52600	589000	208000	8060	55800	Excluded	117000	50400	47900	1810	Excluded	4330	<LOD	37300	91700	151000	568	251000	574	880000	96100	1130	11700	131000	97500	3690000	<LOD	Excluded	52200	982000	NQ	11000	3560	2460	114000	6330
HBCD-HD	241	1950	287000	10800	75100	67000	272000	986	7690	838	Excluded	<LOD	960	133000	624000	213000	8600	79700	Excluded	166000	61600	58500	1810	Excluded	3780	<LOD	49100	120000	168000	849	235000	257	891000	130000	1460	16100	147000	127000	5800000	<LOD	Excluded	71000	605000	657000	11600	7320	12300	99100	7940
HBCD-LD	318	1540	221000	10500	53600	80900	326000	787	9410	<LOD	Excluded	<LOD	904	156000	666000	246000	8350	57300	Excluded	128000	69800	52200	2040	Excluded	6130	<LOD	34200	107000	107000	629	303000	27.7	850000	117000	1180	11200	135000	106000	4770000	<LOD	Excluded	33100	447000	424000	9520	4930	4200	111000	5760
HBCD-LD	362	677	184000	8170	50700	44500	129000	825	7290	567	Excluded	<LOD	665	207000	560000	203000	11600	61200	Excluded	116000	66700	40000	1000	Excluded	5400	<LOD	31000	75000	129000	604	159000	407	647000	76100	551	11200	105000	99200	3360000	<LOD	Excluded	30700	469000	893000	7310	4520	4340	103000	6030
HBCD-LD	427	461	131000	6180	30300	20200	75000	645	4660	230	Excluded	<LOD	431	54400	364000	159000	8920	38700	Excluded	83300	32700	26500	927	Excluded	4150	<LOD	19700	64100	115000	553	161000	294	673000	52800	316	6200	70600	70200	3920000	<LOD	Excluded	37100	426000	-2530	8540	3500	<LOD	74800	4420
HBCD-LD	262	415	124000	6580	33400	21700	98700	709	5570	<LOD	Excluded	<LOD	386	31700	390000	138000	5080	47600	Excluded	87400	31000	25400	670	Excluded	3030	<LOD	19700	75100	102000	589	137000	232	673000	58200	265	7460	79000	77000	3680000	<LOD	Excluded	46100	364000	336000	8060	5170	7330	50500	4620
HBCD-LD	268	1780	263000	7820	56300	49000	186000	797	6760	<LOD	Excluded	<LOD	1100	10900	692000	260000	6400	70700	Excluded	150000	75500	58800	1960	Excluded	5890	<LOD	48800	110000	229000	599	192000	571	880000	117000	1370	14300	148000	117000	4000000	<LOD	Excluded	31800	514000	930000	7810	3260	4860	74800	4640
HBCD-MD	296	1030	181000	6510	61200	31000	157000	840	7400	<LOD	Excluded	<LOD	783	64500	512000	237000	8090	52900	Excluded	112000	43500	44300	1390	Excluded	4210	<LOD	36300	96200	156000	623	213000	712	882000	88500	771	12100	116000	89500	3050000	<LOD	Excluded	48300	507000	1220000	8510	5330	3440	134000	7490
HBCD-MD	346	2480	293000	9150	88100	101000	284000	697	8840	696	Excluded	<LOD	939	16200	831000	271000	9090	95200	Excluded	202000	93800	81400	2170	Excluded	5710	36.3	77900	116000	199000	814	288000	384	824000	163000	1870	23000	180000	148000	6890000	945	Excluded	81200	NQ	1430000	10500	4200	3050	118000	5710
HBCD-MD	193	852	248000	5310	42100	97000	347000	439	8840	<LOD	Excluded	<LOD	3060	426000	848000	322000	12300	69600	Excluded	138000	45700	53200	1650	Excluded	2860	<LOD	65100	73400	63300	613	318000	416	851000	101000	673	17700	108000	98300	5710000	<LOD	Excluded	15100	162000	180000	6450	6970	3910	123000	4430
HBCD-MD	407	1490	286000	6960	50300	127000	536000	964	5830	<LOD	Excluded	<LOD	1620	651000	709000	243000	7060	57800	Excluded	126000	48900	48900	1810	Excluded	3100	<LOD	38600	63800	113000	766	397000	481	1110000	95200	1230	12600	125000	102000	7170000	<LOD	Excluded	62400	NQ	610000	9680	4310	7030	141000	8110
HBCD-MD	105	664	170000	5470	43500	52800	233000	946	8730	351	Excluded	<LOD	877	209000	451000	162000	6150	50200	Excluded	106000	49900	37000	1290	Excluded	3100	<LOD	23100	53600	82900	842	312000	209	943000	63500	567	8060	107000	77400	7000000	<LOD	Excluded	28900	411000	1070000	7800	3090	1910	70500	3500
IRM-batch 2	1910	5630	701000	80900	10600	191000	317000	29400	1610	10700	Excluded	<LOD	912	442000	682000	750000	7540	155000	Excluded	334000	140000	106000	3640	Excluded	61500	87.6	135000	211000	140000	<LOD	206000	27.5	624000	174000	3100	27400	224000	240000	35300000	<LOD	Excluded	40200	197000	301000	13900	21700	18000	175000	14900
IRM-batch 2	2100	4660	664000	86300	10000	174000	275000	29500	1320	10300	Excluded	247	882	432000	690000	717000	8010	146000	Excluded	322000	134000	96900	2660	Excluded	61600	77.5	134000	193000	154000	<LOD	194000	25.8	603000	165000	2660	27500	207000	217000	41800000	<LOD	Excluded	64700	331000	742000	13500	21500	18000	211000	19000
IRM-batch 2	2080	5150	706000	85700	10800	183000	314000	30000	1530	11400	Excluded	243	845	461000	695000	754000	7410	157000	Excluded	332000	147000	98000	4080	Excluded	66100	82.2	134000	203000	148000	<LOD	206000	27.2	627000	176000	2820	27900	220000	228000	39600000	<LOD	Excluded	73400	748000	1290000	13700	12700	11600	171000	16200
[truncated: 177 more columns]
